# Supplementary material for: Cytoprotective Compounds in the Primate Eye: Baseline Metabolomic Profiles of Macaca fascicularis Ocular Tissues
Source: Int J Mol Sci. 2025 Nov 7;26(22):10816. doi: 10.3390/ijms262210816 (PMC12652150; doi:10.3390/ijms262210816)
Supplement: Supplementary file 1 [file ijms-26-10816-s001.zip]

Archive with 1 entries (1 files):
- ijms-3945115-supplementary.pdf
